# Supplementary material for: Iron supplementation is sufficient to rescue skeletal muscle mass and function in cancer cachexia
Source: EMBO Rep. 2022 Feb 24;23(4):e53746. doi: 10.15252/embr.202153746 (PMC8982578; doi:10.15252/embr.202153746)
Supplement: Supplementary file 3 — Movie EV1 [file EMBR-23-e53746-s003.zip]

Archive with 4 entries (3 files):
- EMBOR-2021-53746V3-Movie_EV1/
- EMBOR-2021-53746V3-Movie_EV1/.DS_Store
- EMBOR-2021-53746V3-Movie_EV1/MovieEV1.mov
- EMBOR-2021-53746V3-Movie_EV1/MovieEV1_legend.docx
